# Supplementary material for: Tol-Pal System and Rgs Proteins Interact to Promote Unipolar Growth and Cell Division in Sinorhizobium meliloti
Source: mBio. 2020 Jun 30;11(3):e00306-20. doi: 10.1128/mBio.00306-20 (PMC7327166; doi:10.1128/mBio.00306-20)
Supplement: DATA SET S1 [file mBio.00306-20-sd001.xlsx]

## Sheet: S1 Pulldowns
Dataset S1. Proteins identified in pulldown experiments as putative interaction partners of the indicated proteins
Relative enrichment (cutoff 0.5 for experiment sample) was calculated as a fraction of the total signal in percent multiplied by the coverage value and used for the ranking.
The essentiality index values are taken from DiCenzo et al. (2018). Essential genes have values close to zero.
Blue highlights proteins analyzed in this study.
RgsA
Accession	Gene ID	Protein	Description	Rank	Relative enrichment		Unique Peptides	Coverage [%]	Area	Size [AA]	MW [kDa]	Calc. pI	Essentiality index
					RgsA	Negative control							Rich medium	Minimal medium
NP_386833.1	SMc00644	RgsA	Hypothetical protein	1	1010.82	0.196052	36	63.6122	770000000	753	80.021	4.39	0.226348	0.121132
NP_386929.1	SMc04040	IbpA	Heat shock protein	2	109.416	9.64882	11	67.9739	78000000	153	17.402	6.55	2.14502	2.10823
NP_386896.1	SMc04006	RgsB	Hypothetical protein	3	82.8605	None	6	56.5517	71000000	145	16.003	4.88	0.00456621	0.00456621
NP_386713.1	SMc02432	RgsM	Hypothetical protein	4	43.5099	None	27	70.2786	30000000	646	69.709	5.5	0.00206079	0.0010304
NP_385748.1	SMc00950	RgsG	Signal peptide protein	5	42.3796	1.00219	6	55.5024	37000000	209	22.461	8.66	0.0031746	0.0031746
NP_385961.1	SMc00153	RgsH	Hypothetical protein	6	28.6623	2.27006	6	55.5556	25000000	180	18.912	5.66	0.00368324	0.00368324
NP_437546.1	SMb21566	GroEL	Molecular chaperone	7	14.3925	0.676514	5	38.7454	18000000	542	57.847	5.31	4.938	5.54266
NP_386847.1	SMc03957	TolR	Transport transmembrane protein	8	12.5197	None	4	46.6667	13000000	150	15.922	6.79	0.0198675	0.0309051
NP_384520.1	SMc01106	SMc01106	Small heat shock protein	9	10.5493	1.0068	3	30.0699	17000000	143	15.928	5.66	1.37963	1.65741
NP_386848.1	SMc03958	TolQ	Transport transmembrane protein	10	10.4998	None	5	26.7782	19000000	239	25.735	8.41	0.00277778	0.00277778
NP_385532.1	SMc01011	RgsD	Hypothetical protein	11	10.2349	None	11	65.2568	7600000	331	34.754	5.24	0.00200803	0.00200803
NP_385922.1	SMc00190	RgsE	Hypothetical protein	12	9.3671	None	60	41.2638	11000000	2089	222.389	4.94	0.0140351	0.0427432
NP_385983.1	SMc00133	SMc00133	Oxidoreductase	13	8.69747	0.116303	2	14.5329	29000000	289	30.109	6.54	3.03563	3.45517
NP_385024.1	SMc00074	RgsP	Transmembrane signal peptide protein	14	8.33133	None	23	36.701	11000000	970	107.198	5.86	0.0741504	0.509097
NP_386885.1	SMc03995	RgsF	Hypothetical protein	15	7.22453	None	15	61.4173	5700000	381	41.013	8.1	0.0017452	0.0017452
NP_384436.1	SMc00410	SMc00410	Oxidoreductase	16	5.53587	0.231568	8	50.6135	5300000	326	34.816	9.57	1.52396	1.6157
NP_385909.1	SMc00470	SMc00470	Hypothetical protein	17	4.10166	None	7	36.1371	5500000	321	34.556	5.83	2.33437	1.44306
NP_387123.1	SMc02518	SMc02518	ABC transporter ATP-binding protein	18	3.8955	0.323802	6	31.4607	6000000	356	39.674	7.08	4.28665	4.59477
NP_386553.1	SMc01814	SMc01814	Oxidoreductase	19	3.64812	None	10	40.1766	4400000	453	48.018	5.4	2.57636	2.1975
NP_385630.1	SMc02072	RgsS	Hypothetical protein	20	3.51154	None	14	28.3598	6000000	945	97.821	4.42	0.25229	0.256166
NP_385009.1	SMc00071	SMc00071	Hypothetical protein	21	3.35349	None	2	25	6500000	176	18.406	4.97	0.00376648	0.00376648
NP_384916.1	SMc00894	KdtA	3-deoxy-D-manno-octulosonic-acid transferase	22	3.34345	None	11	40.5034	4000000	437	48.377	9.64	0.00152207	0.00152207
NP_386900.1	SMc04010	RgsC	Hypothetical protein	23	3.26848	None	12	36.8327	4300000	562	59.499	9.5	0.0284192	0.10302
NP_384675.1	SMc02265	SecD2	Preprotein translocase subunit	24	2.629	0.0315185	16	30.3318	4200000	844	90.258	6.65	0.00591716	0.00394477
NP_385158.1	SMc02396	SMc02396	Outer membrane protein	25	2.43694	0.231318	4	28.1159	4200000	345	37.271	4.08	0.00289017	0.00385356
NP_384112.1	SMc02788	SecB	Preprotein translocase subunit	26	2.31919	None	2	19.0476	5900000	168	18.346	4.94	0.29783	0.114398
NP_385480.1	SMc01291	RpmD	50S ribosomal protein L30	27	2.06985	None	2	31.3433	3200000	67	7.536	11.28	0.00980392	0.00980392
NP_384328.1	SMc02897	SMc02897	Cytochrome C transmembrane protein	28	1.93142	0.18321	5	38.9961	2400000	259	25.566	4.56	0.515385	0.485897
NP_386302.1	SMc01846	SMc01846	Hydrolase glycosidase	29	1.85415	None	6	25.6705	3500000	261	30.009	8.94	1.08397	0.930025
NP_437893.1	SMb21523	MinD	Cell division inhibitor protein	30	1.73624	0.0737754	8	44.2804	1900000	271	29.356	7.44	3.42647	2.74877
NP_384612.1	SMc02149	SMc02149	Hypothetical protein	31	1.55685	None	7	23.5751	3200000	386	40.749	5.38	3.32644	6.38587
NP_385642.1	SMc02060	LppB	Lipoprotein	32	1.55179	None	12	34.1797	2200000	512	51.972	9.66	0.00129955	0.00129955
NP_386750.1	SMc00728	EtfA1	Electron transfer flavoprotein alpha-subunit alpha-ETF flavoprotein	33	1.44191	None	6	41.1003	1700000	309	31.516	5.06	2.44731	2.15591
NP_437114.1	SMb20831	RkpR/KpsE	Polysaccharide export-assoiated protein	34	1.33326	None	9	40.3785	1600000	317	35.115	5.03	0.787212	0.870021
NP_386554.1	SMc01815	SMc01815	Dihydropyrimidine dehydrogenase	35	1.06443	None	5	22.4256	2300000	437	47.698	5.76	3.10502	3.0411
NP_385011.1	SMc00010	CtaD	Cytochrome C oxidase polypeptide I transmembrane protein	36	1.01789	None	2	11.21	4400000	562	62.088	7.47	0.12907	0.107164
NP_387426.1	SMc04085	SMc04085	Hypothetical protein	37	1.01334	0.0884241	23	22.3197	2200000	1595	176.148	6.79	2.46082	3.07135
NP_385177.1	SMc02653	LepB	Signal peptidase I transmembrane protein	38	0.994245	None	6	34.413	1400000	247	28.198	5.25	0.00268817	0.00268817
NP_384584.1	SMc02169	SMc02169	ABC transporter ATP-binding protein	39	0.960408	None	6	42.3077	1100000	260	28.376	9.66	3.6092	1.68582
NP_386426.1	SMc01569	CarA	Carbamoyl phosphate synthase small subunit	40	0.883628	None	3	25.187	1700000	401	43.102	6.13	0.00746269	0.00248756
NP_384488.1	SMc01138	SMc01138	ABC transporter ATP-binding protein	41	0.840761	None	7	37.037	1100000	270	29.598	9.66	0.00246002	0.00246002
NP_387121.1	SMc02520	GlpD	Glycerol-3-phosphate dehydrogenase	42	0.775421	0.0291587	7	20.8748	1800000	503	55.914	7.62	0.794974	0.383598
NP_385766.1	SMc00235	TrpD	Anthranilate phosphoribosyltransferase	43	0.7624	None	4	24.6291	1500000	337	34.405	5.67	1.41223	0.00986193
NP_386230.1	SMc01441	HflK	Membrane bound protease	44	0.749084	0.0339951	5	20.1657	1800000	362	39.478	5.21	0.905418	0.463728
NP_437626.1	SMb20961	ExoP	Protein tyrosine kinase MPA1 family protein	45	0.604928	0.020459	13	24.4275	1200000	786	86.071	7.34	0.00127065	0.00296485
NP_384840.1	SMc00789	DppD1	Peptide ABC transporter ATP-binding protein	46	0.584227	None	4	23.5915	1200000	284	31.143	6.16	2.21871	2.41871
NP_384298.1	SMc02867	SMc02867	Multidrug-efflux system transmembrane protein	47	0.583661	None	7	14.8855	1900000	1048	111.761	5.11	3.6762	3.966
NP_385328.1	SMc01784	PlsX	Glycerol-3-phosphate acyltransferase	48	0.576286	None	3	14.6974	1900000	347	36.997	5.8	0.00191571	0.00191571
NP_384959.1	SMc00853	SMc00853	Hypothetical protein	49	0.57409	None	5	33.5165	830000	182	20.041	5.68	1.69945	2.15118
NP_387423.1	SMc04411	MltB	Membrane-bound lytic murein transglycosylase signal peptide protein	50	0.571482	None	3	19.7802	1400000	273	28.82	9.19	1.39416	1.33942
NP_385584.1	SMc02118	AapJ	General L-amino acid-binding periplasmic ABC transporter protein	51	0.565849	None	7	24.9267	1100000	341	36.833	5.16	3.59649	2.60819
RgsB
Accession	Gene ID	Protein	Description	Rank	Relative enrichment		Unique Peptides	Coverage [%]	Area	Size [AA]	MW [kDa]	Calc. pI	Essentiality
					RgsB	Negative control							Rich medium	Minimal medium
NP_386833.1	SMc00644	RgsA	Hypothetical protein	1	1766.22	None	24	59.8938	5100000000	753	80.021	4.39	0.226348	0.121132
NP_386896.1	SMc04006	RgsB	Hypothetical protein	2	192.607	None	2	14.4828	2300000000	145	16.003	4.88	0.00456621	0.00456621
NP_384939.1	SMc00928	SMc00928	Signal peptide protein	3	32.6657	None	4	19.4805	290000000	385	42.321	9.39	1.4076	1.23834
NP_386713.1	SMc02432	RgsM	Hypothetical protein	4	30.4237	None	20	47.8328	110000000	646	69.709	5.5	0.00206079	0.0010304
NP_385748.1	SMc00950	RgsG	Signal peptide protein	5	16.4613	None	7	33.4928	85000000	209	22.461	8.66	0.0031746	0.0031746
NP_385961.1	SMc00153	RgsH	Hypothetical protein	6	11.0248	None	5	43.3333	44000000	180	18.912	5.66	0.00368324	0.00368324
NP_384473.1	SMc01152	RpsT	30S ribosomal protein S20	7	10.4868	None	2	21.5909	84000000	88	9.456	12.16	0.00749064	0.00749064
NP_386929.1	SMc04040	IbpA	Heat shock protein	8	10.34	None	6	49.6732	36000000	153	17.402	6.55	2.14502	2.10823
NP_385630.1	SMc02072	RgsS	Hypothetical protein	9	10.2648	None	12	24.6561	72000000	945	97.821	4.42	0.25229	0.256166
NP_385922.1	SMc00190	RgsE	Hypothetical protein	10	8.92824	None	35	24.1264	64000000	2089	222.389	4.94	0.0140351	0.0427432
NP_437546.1	SMb21566	GroEL	Molecular chaperone	11	7.54035	None	3	21.0332	62000000	542	57.847	5.31	4.938	5.54266
NP_386847.1	SMc03957	TolR	Transport transmembrane protein	12	7.49375	None	3	24	54000000	150	15.922	6.79	0.0198675	0.0309051
NP_386900.1	SMc04010	RgsC	Hypothetical protein	13	6.54048	None	10	29.0036	39000000	562	59.499	9.5	0.0284192	0.10302
NP_384299.1	SMc02868	SMc02868	Multidrug efflux system protein	14	6.44425	None	7	30.9582	36000000	407	43.706	5.26	4.26716	3.875
NP_385024.1	SMc00074	RgsP	Transmembrane signal peptide protein	15	4.71638	None	12	17.732	46000000	970	107.198	5.86	0.0741504	0.509097
NP_386885.1	SMc03995	RgsF	Hypothetical protein	16	4.02478	None	6	26.7717	26000000	381	41.013	8.1	0.0017452	0.0017452
NP_385249.1	SMc00573	AcyP	Acyl carrier protein	17	3.95118	None	2	16.6667	41000000	78	8.335	4.16	0.00843882	0.0421941
NP_384612.1	SMc02149	SMc02149	Hypothetical protein	18	3.92771	None	7	29.5337	23000000	386	40.749	5.38	3.32644	6.38587
NP_385923.1	SMc00189	FbcC	Cytochrome C1 protein	19	3.11166	None	3	18.5567	29000000	291	31.681	5.02	0.16895	0.299087
NP_386848.1	SMc03958	TolQ	Transport transmembrane protein	20	2.67095	None	3	20.0837	23000000	239	25.735	8.41	0.00277778	0.00277778
NP_384328.1	SMc02897	SMc02897	Cytochrome C transmembrane protein	21	2.28163	None	4	28.1853	14000000	259	25.566	4.56	0.515385	0.485897
NP_385608.1	SMc02094	Omp	Outer membrane transmembrane protein	22	2.20559	None	8	19.0722	20000000	776	84.469	4.86	0.000858001	0.000858001
NP_384675.1	SMc02265	SecD2	Preprotein translocase subunit	23	2.18683	None	11	18.0095	21000000	844	90.258	6.65	0.00591716	0.00394477
NP_385885.1	SMc00488	PurL	Phosphoribosylformylglycinamidine synthase II	24	1.97747	None	8	16.2853	21000000	743	79.18	5	0.996416	0.00268817
NP_385933.1	SMc00180	HemF	Coproporphyrinogen III oxidase	25	1.92359	None	5	23.7624	14000000	303	34.3	6.46	0.00219298	0.00219298
NP_386136.1	SMc04202	SMc04202	Transmembrane protein	26	1.81008	None	4	26.087	12000000	276	28.812	5.49	4.86161	5.44164
NP_385909.1	SMc00470	SMc00470	Hypothetical protein	27	1.63919	None	5	21.8069	13000000	321	34.556	5.83	2.33437	1.44306
NP_436598.1	SMb20058	SMb20058	ABC transporter ATP-binding protein	28	1.52163	None	3	26.3158	10000000	266	28.698	7.58	1.70287	2.18976
NP_384832.1	SMc00781	IolA	Malonic semialdehyde oxidative decarboxylase	29	1.48619	None	5	16.0643	16000000	498	53.478	5.77	1.72946	1.73413
NP_386732.1	SMc02451	SMc02451	Hypothetical protein	30	1.42519	None	2	9.85915	25000000	284	31.441	5.54	1.13567	0.711111
NP_386961.1	SMc03933	SoxB2	Sarcosine oxidase subunit B protein	31	1.26183	None	5	15.5875	14000000	417	45.676	9.23	2.93939	3.78947
NP_385924.1	SMc00188	FbcB	Cytochrome B transmembrane protein	32	1.19988	None	3	7.98122	26000000	426	48.149	8.98	0.129586	0.288056
NP_384916.1	SMc00894	KdtA	3-deoxy-D-manno-octulosonic-acid transferase	33	1.13527	None	5	15.103	13000000	437	48.377	9.64	0.00152207	0.00152207
NP_386092.1	SMc04342	SMc04342	Methyltetrahydrofolate:corrinoid/iron-sulfur protein methyltransferase	34	1.09862	None	2	11.875	16000000	320	33.692	6.16	1.50675	1.41329
NP_384550.1	SMc01721	SMc01721	Inner membrane protein translocase component	35	1.06704	None	3	10.2521	18000000	595	66.19	7.06	0.00111857	0.00111857
NP_387143.2	SMc02498	AtpH	F0F1 ATP synthase subunit delta	36	0.996509	None	2	14.3617	12000000	188	19.87	9.23	0.00352734	0.00352734
NP_385532.1	SMc01011	RgsD	Hypothetical protein	37	0.86576	None	4	17.8248	8400000	331	34.754	5.24	0.00200803	0.00200803
NP_384298.1	SMc02867	SMc02867	Multidrug-efflux system transmembrane protein	38	0.838641	None	6	7.63359	19000000	1048	111.761	5.11	3.6762	3.966
NP_385656.1	SMc01242	SMc01242	Signal peptide protein	39	0.7751	None	2	7.05521	19000000	326	34.23	6.02	0.175331	0.647299
NP_386553.1	SMc01814	SMc01814	Oxidoreductase	40	0.718883	None	4	14.128	8800000	453	48.018	5.4	2.57636	2.1975
NP_385765.1	SMc00234	PpiD	Peptidyl-prolyl cis-trans isomerase	41	0.696619	None	5	10.9524	11000000	630	67.71	4.84	3.0898	3.77707
NP_386960.1	SMc03932	SoxD2	Sarcosine oxidase subunit delta	42	0.650371	None	2	36.2832	3100000	113	13.195	4.84	1.22222	0.824561
NP_437740.1	SMb20904	SMb20904	Sugar uptake ABC transporter ATP-binding protein	43	0.648006	None	2	14.9425	7500000	261	28.174	5.91	2.11578	1.31934
NP_385642.1	SMc02060	SMc02060	Lipoprotein	44	0.621136	None	3	9.76562	11000000	512	51.972	9.66	0.00129955	0.00129955
NP_385643.1	SMc02059	SMc02059	Hypothetical protein	45	0.597495	None	2	10.6529	9700000	291	32.439	6.13	2.32078	2.07877
NP_385280.1	SMc00605	SMc00605	Hypothetical protein	46	0.593106	None	2	13.8614	7400000	202	23.184	9.32	1.5156	1.05747
NP_386230.1	SMc01441	HflK	Membrane bound protease	47	0.576304	None	3	12.1547	8200000	362	39.478	5.21	0.905418	0.463728
NP_384959.1	SMc00853	SMc00853	Hypothetical protein	48	0.555982	None	2	13.7363	7000000	182	20.041	5.68	1.69945	2.15118
NP_384114.1	SMc02786	SMc02786	Translocase transmembrane protein	49	0.532063	None	2	13.7339	6700000	233	25.822	4.92	1.75071	2.56125
NP_387315.1	SMc03826	ArgG	Argininosuccinate synthase	50	0.513974	None	2	7.40741	12000000	405	45.003	6.34	0.00164204	0.00164204
NP_386302.1	SMc01846	SMc01846	Hydrolase glycosidase	51	0.506885	None	3	16.8582	5200000	261	30.009	8.94	1.08397	0.930025
RgsM
Accession	Gene ID	Protein	Description	Rank	Relative enrichment		Unique Peptides	Coverage [%]	Area	Size [AA]	MW [kDa]	Calc. pI	Essentiality
					RgsM	Negative control							Rich medium	Minimal medium
NP_386713.1	SMc02432	RgsM	Hypothetical protein	1	318.643	None	31	69.8142	650000000	646	69.709	5.5	0.00206079	0.0010304
NP_386929.1	SMc04040	IbpA	Heat shock protein	2	173.296	9.87773	13	77.1242	320000000	153	17.402	6.55	2.14502	2.10823
NP_386833.1	SMc00074	RgsP	Hypothetical protein	3	80.3821	1.2345	23	57.2377	200000000	753	80.021	4.39	0.0741504	0.509097
NP_385024.1	SMc00644	RgsA	Transmembrane signal peptide protein	4	56.8112	None	30	44.9485	180000000	970	107.198	5.86	0.226348	0.121132
NP_385748.1	SMc00950	RgsG	Signal peptide protein	5	25.0869	1.12144	8	62.6794	57000000	209	22.461	8.66	0.0031746	0.0031746
NP_385532.1	SMc01011	RgsD	Hypothetical protein	6	22.894	None	10	42.9003	76000000	331	34.754	5.24	0.00200803	0.00200803
NP_384520.1	SMc01106	SMc01106	Small heat shock protein	7	22.3911	1.99291	4	41.958	76000000	143	15.928	5.66	1.37963	1.65741
NP_386010.1	SMc04234	Csp4	Cold shock-like transcription regulator protein	8	18.5475	None	2	61.4286	43000000	70	7.438	5.95	2.57277	3.19718
NP_386896.1	SMc04006	RgsB	Hypothetical protein	9	6.24696	0.178675	2	20.6897	43000000	145	16.003	4.88	0.00456621	0.00456621
NP_437339.1	SMb21295	SMb21295	Hsp20 family heat-shock protein	10	3.09248	None	6	49.4845	8900000	194	21.531	5.91	2.27863	1.54017
NP_386497.1	SMc02729	SMc02729	Hypothetical protein	11	2.15312	0.116448	7	23.5872	13000000	407	45.147	6.18	2.41095	2.4469
NP_387139.1	SMc02502	AtpC	F0F1 ATP synthase subunit epsilon	12	1.93099	None	2	32.3529	8500000	136	14.562	4.65	0.0291971	0.0243309
NP_386952.1	SMc03924	GlgA	Glycogen synthase	13	1.75544	None	2	10.4167	24000000	480	51.376	7.05	3.97367	1.29522
NP_386312.1	SMc01573	SMc01573	Hypothetical protein	14	1.60811	None	2	40.1786	5700000	112	12.314	4.91	2.28319	2.59882
NP_384988.1	SMc00970	SMc00970	Exodeoxyribonuclease VII small subunit	15	1.49234	None	2	43.3735	4900000	83	9.254	4.74	3.0754	4.05159
NP_436855.1	SMb20329	ThuA	ThuA trehalose catabolism protein	16	1.47925	None	4	26.6667	7900000	270	30.414	6.71	4.38253	3.27675
NP_385726.1	SMc01173	SMc01173	Hypothetical protein	17	1.06314	None	3	26.1044	5800000	249	27.178	5.27	3.62267	4.608
NP_386576.1	SMc01837	UreC	Urease subunit alpha	18	1.02617	None	2	8.59649	17000000	570	60.731	5.99	5.55108	4.97373
NP_384328.1	SMc02897	SMc02897	Cytochrome C transmembrane protein	19	0.930996	None	5	38.9961	3400000	259	25.566	4.56	0.515385	0.485897
NP_437603.1	SMb20940	SMb20940	Hypothetical protein	20	0.707533	None	2	17.3729	5800000	236	25.465	5.58	2.61041	2.42616
NP_385909.1	SMc00470	SMc00470	Hypothetical protein	21	0.519743	None	4	22.4299	3300000	321	34.556	5.83	2.33437	1.44306
RgsP
Accession	Gene ID	Protein	Description	Rank	Relative enrichment		Unique Peptides	Coverage [%]	Area	Size [AA]	MW [kDa]	Calc. pI	Essentiality
					RgsP	Negative control							Rich medium	Minimal medium
NP_386929.1	SMc04040	IbpA	Heat shock protein	1	906.753	19.0776	12	72.549	190000000	153	17.402	6.55	2.14502	2.10823
NP_385024.1	SMc00074	RgsP	Transmembrane signal peptide protein	2	238.563	0.0471544	43	54.9485	66000000	970	107.198	5.86	0.0741504	0.509097
NP_386713.1	SMc02432	RgsM	Hypothetical protein	3	80.0986	None	27	64.0867	19000000	646	69.709	5.5	0.00206079	0.0010304
NP_384520.1	SMc01106	SMc01106	Small heat shock protein	4	75.8557	1.48041	6	67.8322	17000000	143	15.928	5.66	1.37963	1.65741
NP_386833.1	SMc00644	RgsA	Hypothetical protein	5	11.9551	0.503455	21	51.9256	3500000	753	80.021	4.39	0.226348	0.121132
NP_384678.1	SMc02268	KpsF3	Capsule expression protein	6	3.31055	0.207016	5	31.454	1600000	337	35.07	6.52	5.95069	5.2288
NP_437339.1	SMb21295	SMb21295	Hsp20 family heat-shock protein	7	3.27551	None	5	35.567	1400000	194	21.531	5.91	2.27863	1.54017
NP_437613.1	SMb21690	ExoW	Glucosyltransferase	8	2.90758	None	7	47.0219	940000	319	36.194	6.55	0.0302083	0.003125
NP_385146.1	SMc02384	SMc02384	Glycosyltransferase transmembrane protein	9	1.68432	0.102188	2	18.2891	1400000	339	37.705	8.38	1.36078	0.869608
NP_384337.1	SMc02906	SMc02906	Hypothetical protein	10	1.2726	None	2	42.0561	460000	107	11.614	5.57	2.64198	2.91358
NP_385909.1	SMc00470	SMc00470	Hypothetical protein	11	1.12136	0.101922	8	47.352	360000	321	34.556	5.83	2.33437	1.44306
NP_385011.1	SMc00010	CtaD	Cytochrome C oxidase polypeptide I transmembrane protein	12	1.10611	None	2	11.21	1500000	562	62.088	7.47	0.12907	0.107164
NP_385532.1	SMc01011	RgsD	Hypothetical protein	13	1.04416	None	6	21.4502	740000	331	34.754	5.24	0.00200803	0.00200803
NP_436098.1	SMa1568	CpaF2	Cpaf2 pilus assembly protein	14	0.861645	None	2	6.23742	2100000	497	54.085	5.72	2.90495	2.96252
NP_385639.1	SMc02063	SurE	Stationary phase survival protein sure	15	0.797087	None	2	25.7812	470000	256	27.72	5.38	2.24254	3.5668
NP_386491.1	SMc02723	SMc02723	7-cyano-7-deazaguanine reductase	16	0.771438	None	2	27.9221	420000	154	17.095	6.38	1.24301	1.17419
NP_436004.1	SMa1381	SMa1381	Oxidase	17	0.72185	None	2	6.85841	1600000	452	47.316	8.95	4.52907	4.8521
NP_384339.1	SMc02908	RecR	Recombination protein	18	0.659124	None	2	26.3682	380000	201	21.486	6.39	4.07426	3.16667
NP_386896.1	SMc04006	RgsB	Hypothetical protein	19	0.653278	None	2	20.6897	480000	145	16.003	4.88	0.00456621	0.00456621
NP_386848.1	SMc03958	TolQ	Transport transmembrane protein	20	0.566436	None	3	17.5732	490000	239	25.735	8.41	0.00277778	0.00277778
NP_385568.1	SMc01046	TrkA	Potassium transporter peripheral membrane protein	21	0.565462	None	6	27.7293	310000	458	50.286	5.67	0.976035	1.18301
NP_385079.1	SMc00043	SodB	Superoxide dismutase Fe protein	22	0.541053	None	2	23.5	350000	200	22.416	6.27	0.00331675	0.00331675
NP_385644.1	SMc02058	SMc02058	YAJC protein	23	0.538212	None	2	27.2727	300000	110	12.076	9.17	0.555556	0.405405
NP_385654.1	SMc02048	GcvH	Glycine cleavage system protein H	24	0.513096	None	2	43.3333	180000	120	12.719	4.22	1.93388	2.05785
RgsS
Accession	Gene ID	Protein	Description	Rank	Relative enrichment		Unique Peptides	Coverage [%]	Area	Size [AA]	MW [kDa]	Calc. pI	Essentiality
					RgsS	Negative control							Rich medium	Minimal medium
NP_385630.1	SMc02072	RgsS	Hypothetical protein	1	1601.88	None	30	34	1.05572e+08	945	97.8	4.42	0.25229	0.256166
NP_385411.1	SMc01359	AidB	Oxidoreductase	2	135.055	None	11	24	1.26095e+07	550	60.4	8.41	2.65759	3.50212
NP_385922.1	SMc00190	RgsE	Hypothetical protein	3	14.2602	None	17	11	2.90489e+06	2089	222.4	4.94	0.0140351	0.0427432
NP_387042.1	SMc03205	PurU1	Formyltetrahydrofolate deformylase	4	13.1088	None	4	17	1.72787e+06	294	33.1	7.37	3.25085	3.16723
NP_384520.1	SMc01106	SMc01106	Small heat shock protein	5	12.962	1.21317	3	28	1.03732e+06	143	15.9	5.66	1.37963	1.65741
NP_384612.1	SMc02149	SMc02149	Hypothetical protein	6	8.47331	None	3	13	1.46052e+06	386	40.7	5.38	3.32644	6.38587
NP_437626.1	SMb20961	ExoP	Protein tyrosine kinase MPA1 family protein	7	6.1522	None	7	12	1.1488e+06	786	86.1	7.34	0.00127065	0.00296485
NP_386929.1	SMc04040	IbpA	Heat shock protein	8	6.07248	None	4	20	680352	153	17.4	6.55	2.14502	2.10823
NP_436680.1	SMb20140	DapA2	Dihydrodipicolinate synthase	9	6.04505	None	3	13	1.04197e+06	293	31.7	5.25	3.78118	3.46259
NP_385480.1	SMc01291	RpmD	50S ribosomal protein L30	11	4.34653	None	2	33	295139	67	7.5	11.28	0.00980392	0.00980392
NP_387272.1	SMc03783	CtpA	Carboxy-terminal processing protease precursor signal peptide protein	15	2.86644	None	5	14	458789	440	47	5.16	0.00151172	0.00151172
NP_384678.1	SMc02268	KpsF3	Capsule expression protein	18	1.47147	0.0826492	3	10	329722	337	35.1	6.52	5.95069	5.2288
NP_384675.1	SMc02265	SecD2	Preprotein translocase subunit	19	1.17634	0.00610473	7	10	263591	844	90.3	6.65	0.00591716	0.00394477
NP_386179.1	SMc04357	SMc04357	Hypothetical protein	20	0.965984	None	2	26	83251.9	233	22.5	9.31	2.30912	1.89601
NP_386900.1	SMc04010	RgsC	Hypothetical protein	22	0.777818	None	2	6	290485	562	59.5	9.5	0.0284192	0.10302
NP_385645.1	SMc02057	SecD1	Preprotein translocase subunit	24	0.752082	None	6	7	240749	858	91.7	6.4	1.8669	1.44703
NP_387175.1	SMc02466	SdhB	Succinate dehydrogenase iron-sulfur subunit	25	0.675742	None	2	7	216312	259	29.5	7.47	0.0230769	0.0153846
NP_386803.1	SMc00675	SMc00675	Hypothetical protein	26	0.672357	None	4	5	301320	975	105.9	5.71	3.76366	3.90505
TolQ
Accession	Gene ID	Protein	Description	Rank	Relative enrichment		Unique Peptides	Coverage [%]	Area	Size [AA]	MW [kDa]	Calc. pI	Essentiality
					TolQ	Negative control							Rich medium	Minimal medium
NP_386848.1	SMc03958	TolQ	Transport transmembrane protein	1	1213.1	None	18	41	8.15545e+07	239	25.7	8.41	0.00277778	0.00277778
NP_385909.1	SMc00470	SMc00470	Hypothetical protein	2	174.503	None	13	64	7.51548e+06	321	34.6	5.83	2.33437	1.44306
NP_386847.1	SMc03957	TolR	Transport transmembrane protein	3	76.1431	None	3	24	8.74486e+06	150	15.9	6.79	0.0198675	0.0309051
NP_387175.1	SMc02466	SdhB	Succinate dehydrogenase iron-sulfur subunit	4	23.2882	None	4	17	3.7759e+06	259	29.5	7.47	0.0230769	0.0153846
NP_386733.1	SMc04458	SecA	Preprotein translocase subunit	5	22.3704	1.47968	10	16	3.85378e+06	903	101.5	5.29	0.0814897	0.00737463
NP_384959.1	SMc00853	SMc00853	Hypothetical protein	6	18.8817	None	5	32	1.62639e+06	182	20	5.68	1.69945	2.15118
NP_386481.1	SMc02713	RpoE3	RNA polymerase sigma-E factor	7	18.8586	None	4	28	1.85646e+06	171	19.4	8.76	1.67829	1.05814
NP_386230.1	SMc01441	HflK	Membrane bound protease	8	15.822	None	5	25	1.74443e+06	362	39.5	5.21	0.905418	0.463728
NP_384612.1	SMc02149	SMc02149	Hypothetical protein	9	15.8115	None	5	23	1.89487e+06	386	40.7	5.38	3.32644	6.38587
NP_386788.1	SMc00690	AccA	Acetyl-coa carboxylase carboxyltransferase subunit alpha	10	11.7569	0.250734	6	24	1.35025e+06	317	34.7	6.46	0.00209644	0.00209644
NP_437626.1	SMb20961	ExoP	Protein tyrosine kinase MPA1 family protein	11	11.1874	None	12	21	1.4684e+06	786	86.1	7.34	0.00127065	0.00296485
NP_385923.1	SMc00189	FbcC	Cytochrome C1 protein	12	10.6539	0.405794	4	23	1.27678e+06	291	31.7	5.02	0.16895	0.299087
NP_386229.1	SMc01440	HflC	Hydrolase serine protease transmembrane protein	13	10.1082	0.00947449	7	27	1.03192e+06	310	35.1	5.25	0.811361	0.292605
NP_437923.1	SMb20676	SMb20676	Hypothetical protein	14	9.2355	None	5	29	877801	306	32.6	5.36	5.52877	4.67101
NP_384986.1	SMc00972	Dxs	1-deoxy-D-xylulose-5-phosphate synthase	15	8.4891	0.453582	11	21	1.11423e+06	645	68.6	6.47	0.00103199	0.00103199
NP_385241.1	SMc00565	RplI	50S ribosomal protein L9	16	6.89529	0.51097	3	21	905037	191	20.9	4.93	0.194444	0.25
NP_385251.1	SMc00575	SMc00575	Hypothetical protein	17	6.8411	None	4	14	1.34689e+06	399	43.9	6.37	0.433333	3.06333
NP_384287.1	SMc02856	SMc02856	Penicillin-binding protein	18	6.38897	None	5	9	1.95669e+06	767	81.5	6.86	2.95833	3.34722
NP_386833.1	SMc00644	RgsA	Hypothetical protein	19	5.78359	0.511277	7	15	1.06277e+06	753	80	4.39	0.226348	0.121132
NP_387176.1	SMc02465	SdhA	Succinate dehydrogenase flavoprotein subunit	20	5.21437	0.125767	5	10	1.43726e+06	613	66.9	6.16	0.00108578	0.00108578
NP_385630.1	SMc02072	RgsS	Hypothetical protein	21	4.72294	None	8	14	929861	945	97.8	4.42	0.25229	0.256166
NP_384114.1	SMc02786	SMc02786	Translocase transmembrane protein	22	4.10278	None	3	18	628260	233	25.8	4.92	1.75071	2.56125
NP_387392.1	SMc04382	NdvB	Beta-(1,2)-glucan production associated transmembrane protein	23	3.63035	0.00547604	17	7	1.4295e+06	2832	315.6	6.11	0.954701	3.21779
NP_384572.1	SMc02181	PutA	Bifunctional proline dehydrogenase/pyrroline-5-carboxylate dehydrogenase	24	3.62828	0.116047	9	10	1.00008e+06	1233	131.5	6.49	3.37655	4.09373
NP_386841.1	SMc04459	FtsH	Metalloprotease transmembrane protein	25	3.39217	None	5	10	935000	645	70.5	5.88	0.00103199	0.00103199
NP_387297.1	SMc03808	FtsK	Cell division transmembrane protein	26	3.38437	None	6	9	1.0365e+06	881	95.5	5.16	0.65155	0.633031
NP_386460.1	SMc02692	RplY	50S ribosomal protein L25	27	3.2374	None	3	17	524906	204	22.1	5.22	0.00487805	0.0113821
NP_385765.1	SMc00234	PpiD	Peptidyl-prolyl cis-trans isomerase	28	3.18034	None	7	15	584408	630	67.7	4.84	3.0898	3.77707
NP_436599.1	SMb20059	SMb20059	SAM-dependent methyltransferase	29	2.99523	None	3	15	550393	259	29.3	6.54	4.24744	3.85256
NP_386846.1	SMc03956	TolA	Signal peptide protein	30	2.73514	None	4	21	358999	356	37.8	4.96	0.00280112	0.00186741
NP_384675.1	SMc02265	SecD2	Preprotein translocase subunit	31	2.6656	0.00610473	7	12	612277	844	90.3	6.65	0.00591716	0.00394477
NP_437114.1	SMb20831	RkpR/kpsE	Polysaccharide export-assoiated protein	32	2.54101	None	5	18	389106	317	35.1	5.03	0.787212	0.870021
NP_385010.1	SMc00009	CtaC	Cytochrome C oxidase subunit II protein	33	2.29238	None	2	9	702066	294	32.2	5.05	1.64407	0.812429
NP_385922.1	SMc00190	RgsE	Hypothetical protein	34	2.0376	None	10	7	802334	2089	222.4	4.94	0.0140351	0.0427432
NP_385908.1	SMc00471	SMc00471	Sensor histidine kinase transmembrane protein	35	2.0131	None	7	12	462399	869	94.7	5.29	0.000766284	0.000766284
NP_386482.1	SMc02714	SMc02714	Hypothetical protein	36	1.9792	None	3	18	303076	275	29.8	4.98	1.24879	2.16667
NP_386174.1	SMc04346	IlvC	Ketol-acid reductoisomerase	37	1.75223	None	2	7	689964	339	36.6	6.07	1.38725	0.00882353
NP_387143.2	SMc02498	AtpH	F0F1 ATP synthase subunit delta	38	1.74123	None	3	21	228544	188	19.9	9.23	0.00352734	0.00352734
NP_385924.1	SMc00188	FbcB	Cytochrome B transmembrane protein	39	1.70965	None	3	6	785397	426	48.1	8.98	0.129586	0.288056
NP_385321.1	SMc01777	RibH	6,7-dimethyl-8-ribityllumazine synthase	40	1.524	None	2	18	233370	153	16.2	4.73	2.3658	2.01515
NP_387121.1	SMc02520	GlpD	Glycerol-3-phosphate dehydrogenase	41	1.37622	None	4	12	316110	503	55.9	7.62	0.794974	0.383598
NP_384550.1	SMc01721	SMc01721	Inner membrane protein translocase component yidC	42	1.17487	None	2	6	539723	595	66.2	7.06	0.00111857	0.00111857
NP_387133.1	SMc02508	SitB	Iron transport ATP-binding ABC transporter protein	43	1.1432	None	3	17	185355	311	34.1	6.13	0.417735	0.195513
NP_385608.1	SMc02094	Omp	Outer membrane transmembrane protein	44	1.06981	None	4	6	491460	776	84.5	4.86	0.000858001	0.000858001
NP_384153.1	SMc02564	SMc02564	Lysm domain/BON superfamily protein	45	0.995646	None	2	19	144439	157	16.6	7.06	1.57384	1.36498
NP_384895.1	SMc00916	Gst11	Glutathione S-transferase	46	0.839927	None	2	12	192927	247	27.5	10.4	2.68817	3.57661
NP_385478.1	SMc01293	RplR	50S ribosomal protein L18	47	0.833734	None	2	22	104457	120	12.9	10.73	0.00550964	0.00550964
NP_437870.1	SMb21500	SMb21500	Glycosyltransferase	48	0.766399	None	3	12	176038	347	38.3	8.32	1.92337	1.45019
NP_384328.1	SMc02897	SMc02897	Cytochrome C transmembrane protein	49	0.675096	None	2	8	232600	259	25.6	4.56	0.515385	0.485897
NP_384136.1	SMc02764	AccD	Acetyl-coa carboxylase subunit beta	50	0.672547	None	3	15	123585	304	33.5	8.62	0.0415301	0.0502732
NP_437117.1	SMb20834	RkpZ1	Surface saccharide synthesis protein	51	0.596115	None	3	9	182567	432	48.9	8.81	5.28176	3.12163
NP_384298.1	SMc02867	SMc02867	Multidrug-efflux system transmembrane protein	52	0.57772	None	4	5	318479	1048	111.8	5.11	3.6762	3.966
NP_385139.1	SMc02377	Etf	Electron transfer flavoprotein-ubiquinone oxidoreductase	53	0.540352	None	4	10	148940	554	60.5	5.92	0.0042042	0.0012012
Pal
Accession	Gene ID	Protein	Description	Rank	Relative enrichment		Unique Peptides	Coverage [%]	Area	Size [AA]	MW [kDa]	Calc. pI	Essentiality
					Pal	Negative control							Rich medium	Minimal medium
NP_386845.1	SMc04461	TolB	Translocation protein	1	1477.03	None	15	39	1.40309e+07	436	48.2	7.34	0.00152555	0.00152555
NP_386844.1	SMc02942	Pal	Peptidoglycan-associated lipoprotein	2	72.6342	None	3	14	1.92209e+06	176	18.7	9.25	0.00376648	0.00376648
NP_384899.1	SMc00912	GroES	Co-chaperonin	3	90.1902	13.2108	2	27	1.23753e+06	98	10.6	5.57	1.44108	1.83502
NP_385881.1	SMc00492	SMc00492	Hypothetical protein	4	1.34303	None	2	18	27642.3	135	13.9	10.15	3.04167	2.1201
