# Supplementary material for: Tol-Pal System and Rgs Proteins Interact to Promote Unipolar Growth and Cell Division in Sinorhizobium meliloti
Source: mBio. 2020 Jun 30;11(3):e00306-20. doi: 10.1128/mBio.00306-20 (PMC7327166; doi:10.1128/mBio.00306-20)
Supplement: DATA SET S2 [file mBio.00306-20-sd002.xlsx]

## Sheet: Dataset S2
Dataset S2. Features of Rgs proteins deduced from analysis of their amino acid sequences.
Asterisk indicates that the analyzed protein sequence was N-terminally extended with 43 amino acids.
			Phobius									BLASTP						Pfam
			Signal peptide		Cytoplasmic		TM helix		Periplasmic			Conserved domain	Accession	Description	Interval	E-value		Family	Description	Entry	Clan	Envelope		Alignment		HMM		HMM	Bit	E-value	Predicted
Gene ID	Protein ID		Start	End	Start	End	Start	End	Start	End										type		Start	End	Start	End	From	To	length	score		active sites
RgsA
SMc00644	NP_386833.1		-	-	1	411	412	430	431	753		rne	PRK10811	ribonuclease E; Reviewed	59-250	7.84e-12		None
												Aim21	pfam11489	Altered inheritance of mitochondria protein 21	58-281	4.12e-05
												COG5373	COG5373	Uncharacterized membrane protein [Function unknown]	52-162	7.65e-05
												termin_org_DnaJ	TIGR03835	terminal organelle assembly protein TopJ	43-295	0.000106
												PHA03247	PHA03247	large tegument protein UL36; Provisional	83-419	0.00403
RgsB
SMc04006	NP_386896.1		1	25	-	-	-	-	26	145		COG5480	COG5480	Uncharacterized membrane protein [Function unknown]	1-139	1.11e-80		DUF1036	Protein of unknown function (DUF1036)	Family	n/a	23	135	23	135	1	113	113	145.2	1e-42	n/a	#HMM akadlklCNktskkvevAigykdgeewvseGWwrlepgeCetvlkgdlssryyyvyAeasdaggewsGdtelCvrekeFeiegqedCaargleaagFrevdtgeaknwtvqlt
												DUF1036	pfam06282	Protein of unknown function (DUF1036)	24-134	1.29e-54																#MATCH a+ad+++CN t+ v vAigy+++e+wv+eGWw++ + +C+t+++g+l+sryyy+yAe+ +gg+w+Gd+++Cv+e+eF+i g +dC+arg+++ gF+e+dtg++ +w+vql+
																																#PP 79*************************************************************************************************************95
																																#SEQ ARADFRVCNGTQTLVGVAIGYRAKEGWVTEGWWQVPATTCATLIEGELQSRYYYLYAEDAAKGGRWTGDVNMCVAENEFKIVGVQDCFARGFQRMGFKEYDTGRQGSWMVQLS
RgsC
SMc04010	NP_386900.1*		-	-	-	-	-	-	1	605		Peptidase_M15_2	pfam05951	Bacterial protein of unknown function (DUF882)	49-201	4.06e-104		Peptidase_M15_2	Bacterial protein of unknown function (DUF882)	Family	CL0170	49	201	50	201	2	153	153	263.2	5.5e-79	n/a	#HMM aaaetrslklknlhtgekaeivykengkylsealkkldkllrdfrrnevtrmdkrlfdlllqvkrklgskeeiqvvsgyrsPatnallrsrskgvakksyhmlGkaidfrldgvklkklreialklqvGGvGyyPksgspfvhvdvGpvrkW
												YcbK	COG3108	Uncharacterized conserved protein YcbK, DUF882 family [Function unknown]	24-204	1.58e-90																#MATCH aa +tr+lkl+++ht+eka+i+yk+ng+y++++l++++++lrd+rrne+t+md+rl+dl+++v++k+gs+++i+vvs+yrsPatn +lrsrskgvakks+hmlGka+df++++vklk+lre+++k+qvGGvGyyP+sgspfvh+dvG+vr+W
												Zn-DD-carboxypeptidase_like	cd14844	Proteins similar to the zinc-containing D-Ala-D-Ala dipeptidase	92-201	2.57e-50																#PP 6789****************************************************************************************************************************************************
												PRK12323	PRK12323	DNA polymerase III subunits gamma and tau; Provisional	310-552	1.21e-06																#SEQ AAGQTRTLKLYFIHTKEKAQITYKRNGRYDQKGLQQINRFLRDWRRNEPTKMDPRLLDLVWEVYQKSGSRDYIHVVSAYRSPATNGMLRSRSKGVAKKSQHMLGKAMDFYIPDVKLKTLREVGMKFQVGGVGYYPTSGSPFVHMDVGGVRAW
RgsD
SMc01011	NP_385532.1		1	27	-	-	-	-	28	331		None						None
RgsE
SMc00190	NP_385922.1		-	-	1	117	118	142	143	161		Apolipoprotein	pfam01442	Apolipoprotein A1/A4/E domain	722-890	4.36e-12		Apolipoprotein	Apolipoprotein A1/A4/E domain	Domain	n/a	185	397	234	395	9	171	190	22.1	0.00011	n/a	#HMM lkayaeeleeqlaplaqelrdrlskeleelrarlraeleevrarlepyrdevqeqlgqnleelrqrlapyteelrerlaadaeelqeqlavyaeelrerlerhvealkarlapyveelrqklaerleelkeslaphaeeveerlssrveelrekleeqaeelr
					162	2089	162	183				Apolipoprotein	pfam01442	Apolipoprotein A1/A4/E domain	820-996	2.81e-10																#MATCH a+a ele+ + + l s++ + + l +el r+++ + d +++ ++ +l+ +l++++e+++ r+a e+ +++ a+ l ++ ++++e+l ++l+ ++ l ++l +l+++++++++++ ++l++r e+l ++e+ a+ l
												Apolipoprotein	pfam01442	Apolipoprotein A1/A4/E domain	294-450	3.13e-06																#PP 556677777777765554444444444444.445599999999999999999999999999999999999999999999999999999999999999999999999999999999999999999999999999999999999999999999999999998775
												Apolipoprotein	pfam01442	Apolipoprotein A1/A4/E domain	949-1119	5.8e-06																#SEQ TIARATELEALVHSEVSALERSYSENELRV-RTLVQELGLEREAIIGHSDRIRTAIAGAHTKLKDDLETASEDIASRIAVSGEAFASLIDTRAAALTDKSDHALENLSTMLTTRTDALLSGLTTAGVALSNEFDARLDALSDNLTQRGEQLLSQFETRASTLD
												Smc	COG1196	Chromosome segregation ATPase [Cell cycle control, cell division, chromosome partitioning]	1136-1864	1.96e-05		Apolipoprotein	Apolipoprotein A1/A4/E domain	Domain	n/a	391	572	393	563	8	178	190	26.6	4.8e-06	n/a	#HMM elkayaeeleeqlaplaqelrdrlskeleelrarlraeleevrarlepyrdevqeqlgqnleelrqrlapyteelrerlaadaeelqeqlavyaeelrerlerhvealkarlapyveelrqklaerleelkeslaphaeeveerlssrveelrekleeqaeelrerleanl
												Apolipoprotein	pfam01442	Apolipoprotein A1/A4/E domain	592-757	5.88e-05																#MATCH +l+a++e+l++ l++ a++l ++l +++ +l + lr ++ l + ++ ++ l ++ rq l++ +++ l+++ +e+l++ +l + +++ + + ++ + +l +kl e+l ++e++ +e+++ +l+s v+ ++ +l+eq l l a +
												SMC_prok_B	TIGR02168	chromosome segregation protein SMC	395-1185	0.000191																#PP 455555555555555555555555555555555555555555555555555555555555555555555555555555555555555555555555555555555555555555555555666666666666666666666666666666666666666666666665555
												PRK02224	PRK02224	chromosome segregation protein; Provisional	582-1117	0.000202																#SEQ TLDANTEKLNAALNERARQLNETLIARTRDLNESLRIGQQAISGGLDDVLSSLNSALDEKGASFRQSLKSSADDAIMDLDLRGGFFEEKLQTTVGQLASAFDERFHEFASAFDKRASQLDTKLMESLHRINETVSGGSEAIGGALDSSVDKINSALSEQSLTLATALGATQ
												SMC_prok_A	TIGR02169	chromosome segregation protein SMC, primarily archaeal type	783-1617	0.000538		Apolipoprotein	Apolipoprotein A1/A4/E domain	Domain	n/a	535	731	562	724	24	174	190	26.1	6.7e-06	n/a	#HMM aqe.lrdrlskeleelrarl...........raeleevrarlepyrdevqeqlgqnleelrqrlapyteelrerlaadaeelqeqlavyaeelrerlerhvealkarlapyveelrqklaerleelkeslaphaeeveerlssrveelrekleeqaeelrerl
												Apolipoprotein	pfam01442	Apolipoprotein A1/A4/E domain	1634-1791	0.00112																#MATCH +q+ + +++ ++ el+ + + ++ ++ +l++ + +++ +gq++++l + l++ + l++ l+ ++ + e l++ + +++ l +++++ + +a+ +l + l er +l+ l+ a +e+++ ++++l++ l+e + +++ l
												PLN03223	PLN03223	Polycystin cation channel protein; Provisional	833-1000	0.00113																#PP 2233333333333333333333333333333555555555555555555555566666666666666666666666666666666666666666666666666666666666666666666666666666666555555555555555555555555554444
												PRK15041	PRK15041	methyl-accepting chemotaxis protein I; Provisional	1263-1527	0.00145																#SEQ TQDfIEETIGSRTSELSSLIgnahnriesvlSDKTGSLMGALTEAQERIENGFGQRADALANALTTSERSLTDGLDSRTSAFIEGLQSAHARIEQTLTGSTDEITSAIAASQHRLDNTLSERTAALSTALTSGASVIESAVGGTADRLERVLSERGQTITDAL
												MA	smart00283	Methyl-accepting chemotaxis-like domains (chemotaxis sensory transducer)	1300-1525	0.00752		Apolipoprotein	Apolipoprotein A1/A4/E domain	Domain	n/a	718	902	722	894	7	179	190	56.2	4.1e-15	n/a	#HMM delkayaeeleeqlaplaqelrdrlskeleelrarlraeleevrarlepyrdevqeqlgqnleelrqrlapyteelrerlaadaeelqeqlavyaeelrerlerhvealkarlapyveelrqklaerleelkeslaphaeeveerlssrveelrekleeqaeelrerleanle
																																#MATCH d l+++++ l la+ a ++ ++s+++ e+ + l+++ e+v ++l+ ++ +v e++++++ e+ ++l+ ++e++e l ++ + ++l+ ++ + e l+++v+++ ++la + e+ + l +r e sla +a+e+e++l+ r+++lr++l+++ +++r l+ +
																																#PP 7899********************************************************************************************************************************************************************99876
																																#SEQ DALSTQTAALDGVLAERATQINSTMSARASEMADSLSRHAEDVADSLTFRAMAVAETMTDRVGEIENKLSQSVSEVAENLGGRVSLIADTLTDTSARIAEDLSSRVGKISETLAGTSAEIAEALTARTSEATASLAGKAAEIEQTLTGRASHLRDTLTTTHDQIRSTLDDRIT
																		Apolipoprotein	Apolipoprotein A1/A4/E domain	Domain	n/a	899	1055	904	1051	39	186	190	27.5	2.5e-06	n/a	#HMM rarlraeleevrarlepyrdevqeqlgqnleelrqrlapyteelrerlaadaeelqeqlavyaeelrerlerhvealkarlapyveelrqklaerleelkeslaphaeeveerlssrveelrekleeqaeelrerleanleelkaqle
																																#MATCH r++l++ l+++ ++++ ++ +l+ +lee ++ +a ++e+ +e laa++ e+ +la +a e+ l+ ++ +l+++la e+lr+ l+ r+ ++ s+ + e++ee ls++ ++ ++l++ a+ l+ +le+ ++++ ++
																																#PP 7899999**********************************************************************************************************************************99998876665
																																#SEQ REQLEELLSDQSMAMATTLATSASMLEMSLEERQASIAGAIERSTEALAARTSEATASLADKATEIDRTLSGKAAQLRDTLATTHEQLRTTLDDRINTINLSVGQGRERLEELLSDQSIAMATTLATSASMLEMSLEERQASIAGAID
																		Apolipoprotein	Apolipoprotein A1/A4/E domain	Domain	n/a	1026	1154	1032	1148	79	181	190	19.5	0.00071	n/a	#HMM teelrerlaadaeelqeqlavyaeelrerlerhvealkarlapyveelr..............qklaerleelkeslaphaeeveerlssrveelrekleeqaeelrerleanleel
																																#MATCH ++ l +l+++ + +++ ae l +r+++ ++++ +rla+ ++++ +++ +rl+e + ++++++ ++eer++ v ++ + l e+ + ++ +l e++
																																#PP 444444444444444444444444444444444444444444444444444444444444666777777777777777777777777777777777777777776666666555554
																																#SEQ ASMLEMSLEERQASIAGAIDRSAEALDSRMRSTTGEIAERLAETADQISlaadtltnrvdisiSGVNSRLDETGARIETSLGSLEERIRGSVGDVDAILGETGSRIETSLGSLEERI
																		Apolipoprotein	Apolipoprotein A1/A4/E domain	Domain	n/a	1135	1303	1155	1291	42	182	190	23.8	3.5e-05	n/a	#HMM lraeleevrarlepyrdevqeqlgqnleelrqrlapyteelrerlaadaeelqeqlavyaeelrerlerhvealkarlapyveelrqklaerleelkeslaphaeeveerlssrveelrekleeqaeelrerleanleelk
																																#MATCH ++a l + ar+e+ + ++e++ +++ +++ ++++ ++++++l ++a e+ + ++ a + + +e++++++ +rl+ ++++ l le+++++++ +a+++ + l+ v+++ ++ +++a+ l ++ +++
																																#PP 3677888899999999999999999999999999999999999999999999999999999999999999999999999.44444...44788888888888888888888888888888888888887777777766655
																																#SEQ VDAILGDTGARIETSLGSLEERIRDSVGSVNAIVDNAGQRIADSLGERAGEIDRISEAAATRISTAIETGTGRIEERLG-TMDRA---LNIGLENVNRTIEGKAAALVTSLRGAVSDATQEIDAEAARSAGLLSKAGADFA
																		Apolipoprotein	Apolipoprotein A1/A4/E domain	Domain	n/a	1294	1497	1306	1481	3	186	190	18.1	0.0019	n/a	#HMM eesldelkayaeeleeqlaplaqelrdrlskeleelrarl...raeleevrarlepyrdevqeqlgqnleelrqrlapyteelrerlaadaeelqeqlavyaeelrerlerhvealkarlapyveelrqklaerleelkeslaphaeeveerlssrveelrekleeqaeelrerleanleelkaqle
																																#MATCH e++++ +a+ + +l+ ++++++ ++arl ++++ + +++++ + e+++ l ++ + +r++l++ t+el+ la ++ el + l++ a+ + e+ ++ ++ +r+a +++e ++l+++ +l + +++++ e +++s r+ee ++++ + l+ + +++l + +
																																#PP 333333333333...........45556666666666666666666666666666666666666666666666666666666666666666666665555555544444444455555555555555555555555555555555555555555555555555555555555555555555544443
																																#SEQ EQTASATAARHA-----------DLARSVAEAADTATARLastNSQIATHAKSIQQSLTEAEKALDARGQSIRSTLDESTRELNSMLAGRSMELSRLLDEQARPVIEQYAATGKEAAERIASLTQESADRLRAENAALINAITERTGETLDAISLRAEETAKAMKMVENRLQSTAMGLIDQLASSNS
																		Apolipoprotein	Apolipoprotein A1/A4/E domain	Domain	n/a	1491	1697	1500	1694	1	187	190	47.3	2.1e-12	n/a	#HMM lleesldelkayaeeleeqlaplaq..e.lrdrlskeleelrarl......raeleevrarlepyrdevqeqlgqnleelrqrlapyteelrerlaadaeelqeqlavyaeelrerlerhvealkarlapyveelrqklaerleelkeslaphaeeveerlssrveelrekleeqaeelrerleanleelkaqlea
																																#MATCH +le ++++++++a + +++l+ ++ e +d+ls+ + + ++ ++ + v + ++ ++++q +l ++lee + l +++ l +r ++++e ++l+ +++ +r+e++ +++ +l +++ ++++++ l + +++++++ae+++++l + +e+ +++e ++ +er ++++++l++ +e
																																#PP 578888999999999999999999999669999999999999999**********************************************888.6699********************************************************************************************99875
																																#SEQ RLEATAAKVSETARQASDMLSTSTRliEgKVDKLSDISSSTLSQIggivgrFEDHSKVLGQASDLLAAAQSNLVSTLEERQDALRTLSVGLVQR-SEEIERTMRALEGFVDGAFQRAEERSGQVAGNLRSGIQSSFSDVGRLLSNTEQRATEAAEALRDTLVKASDEAAASVEGVFSQAEERSRQIADRLRSGVET
																		Apolipoprotein	Apolipoprotein A1/A4/E domain	Domain	n/a	1692	1871	1693	1853	3	161	190	21.8	0.00014	n/a	#HMM eesldelkayaeeleeqlaplaqelrdrlskeleelrarlraeleevrarlepyrdevqeqlgqnleelrqrlapyteelre...rlaadaeelqeqlavyaeelrerlerhvealkarlapyveelrqklaerleelkeslaphaeeveerlssrveelre
																																#MATCH e s+++++++++++e + ++++ lr+ ++k ee+ ++l+ +v +r ++ ++ ++ ++g+++ ++ + la+ ++ +l+++++++ e +++ + ++r+++++++ l+ +eel+ + ee ke++a ++v+e++ ++el+e
																																#PP 5689999*************9999**************************************************99998733222555555555555555555599999999999999999999999988888888888888888888887774.4555555
																																#SEQ ETSFADANKTLSQVEGRALSASEALRQVMAKTGEEAGQALEGAFASVEERAKDAASRLRGTIGASVSDVERMLAESGKKSDGvaaQLREAVRQAIEDAIGRFNGATDDIRRSAGEIRKELDMTREELKRGAFDLPEEAKENAALMRRAVGEQIK-ALQELSE
RgsF
SMc03995	NP_386885.1		1	28	-	-	-	-	29	381		TPR	COG0790	TPR repeat [Signal transduction mechanisms]	64-379	7.34e-38		Sel1	Sel1 repeat	Repeat	CL0020	135	170	135	170	1	38	38	19.8	0.00096	n/a	#HMM aeAmyrLGmfylylnGlgvpkDpekAiewyekAAeqGd
												Sel1	pfam08238	Sel1 repeat	171-206	0.000122																#MATCH ++A+ ++ +++ Glgv +D + A wy +AA++Gd
												SEL1	smart00671	Sel1-like repeats	171-206	0.000402																#PP 689999**..666***********************97
																																#SEQ PAAQTLVA--AILEQGLGVARDAKAAAFWYGQAANNGD
																		Sel1	Sel1 repeat	Repeat	CL0020	171	206	171	206	1	38	38	25.4	1.6e-05	n/a	#HMM aeAmyrLGmfylylnGlgvpkDpekAiewyekAAeqGd
																																#MATCH ++Am++++ +++++G+ v++D+e+A e+++kAA++G+
																																#PP 68******..777***********************97
																																#SEQ PAAMFKYA--LILMEGRYVKRDRERADELMKKAADLGN
																		Sel1	Sel1 repeat	Repeat	CL0020	207	242	226	241	22	37	38	5.7	25	n/a	#HMM DpekAiewyekAAeqG
																																#MATCH + A+ +yek+AeqG
																																#PP 4667999********9
																																#SEQ GLKAAMPYYEKSAEQG
																		Sel1	Sel1 repeat	Repeat	CL0020	243	279	243	279	1	38	38	19.3	0.0014	n/a	#HMM aeAmyrLGmfylylnGlgvpk.DpekAiewyekAAeqGd
																																#MATCH a+A+y+L +yl +G + + +A+ew+ +AA++G+
																																#PP 68******666555554..4425999**********996
																																#SEQ ADAQYALSQIYLNVDGI--EEsKRARAREWLLRAARAGY
																		Sel1	Sel1 repeat	Repeat	CL0020	281	315	282	315	3	38	38	15.4	0.023	n/a	#HMM AmyrLGmfylylnGlgvpkDpekAiewyekAAeqGd
																																#MATCH A+ + + ++ +G +++ e+++ w+++AAe G+
																																#PP 677777..45588887799**************997
																																#SEQ AQLDIA--IWLIEGIAGDRNLEEGFAWMKRAAESGN
																		Sel1	Sel1 repeat	Repeat	CL0020	316	351	317	346	2	33	38	12.8	0.15	n/a	#HMM eAmyrLGmfylylnGlgvpkDpekAiewyekA
																																#MATCH A++rL ly n g+ ++p +A +wy ++
																																#PP 69*****..999*****************876
																																#SEQ VAQNRLS--HLYVNAIGTRPNPVEAAKWYVLS
RgsG
SMc00950	NP_385748.1		1	31	-	-	-	-	32	209		IalB	COG5342	Invasion protein IalB, involved in pathogenesis [General function prediction only]	1-174	8.56e-63		IalB	Invasion associated locus B (IalB) protein	Family	n/a	39	171	40	169	2	132	134	123.1	7.4e-36	n/a	#HMM gdWtlrCqkeeeakdvCelsqlltdektgqpvlaveiielkdk.kkavltvvlPlgvllpagvslkvDdkkavelpfstClpdgCvaelelddellaalkkgktltlsvvnlngqevslplslkGftaAlda
												IalB	pfam06776	Invasion associated locus B (IalB) protein	40-171	4.19e-46																#MATCH + W ++C+k+e ++dvC +++llt++ +gq+v+av +i +++k +++v++v +P ++p+gv++++D++k v+l++++C pd+Cvae++l+d+l+a+lkkg+++ ++ vn+++ ++++++sl+Gft +d+
												PRK03980	PRK03980	flap endonuclease-1; Provisional	166-208	0.000425																#PP 68********9.888**999999999.***************88***********************************************************************************99986
												fen_arch	TIGR03674	flap structure-specific endonuclease	166-208	0.00515																#SEQ QGWFKVCTKQE-DNDVCIVQNLLTAN-NGQLVTAVGLITVSGKvNRKVMQVSVPSARMIPPGVQMQIDGGKGVKLDYAICMPDKCVAEAPLSDALIAQLKKGNEVVFTSVNFQRAPNPIKMSLEGFTGVFDG
												MAP7	pfam05672	MAP7 (E-MAP-115) family	173-209	0.00555
RgsH
SMc00153	NP_385961.1		1	27	-	-	-	-	28	180		COG3184	COG3184	Uncharacterized protein, contains DUF2059 domain [Function unknown]	1-165	2.32e-66		DUF2059	Uncharacterized protein conserved in bacteria (DUF2059)	Family	n/a	93	152	94	152	2	60	60	68.4	4e-19	n/a	#HMM kmkdllaaiyaktfteaelkailaFYkSPlGkkllekepaataesmqaaqeaaqelape
												DUF2059	pfam09832	Uncharacterized protein conserved in bacteria (DUF2059)	93-151	4.51e-16																#MATCH ++++++a+iyaktft +el+ai++FY+S +Gkkll+ p a++e+++aa +a++++++
																																#PP 79*****************************************************9986
																																#SEQ DLEREAATIYAKTFTVEELNAIADFYNSTAGKKLLNDGPIASREMLKAADIWAAGVSRD
RgsS
SMc02072	NP_385630.1		-	-	1	600	601	620	621	945		SPOR	pfam05036	Sporulation related domain	864-943	1.42e-11		SPOR	Sporulation related domain	Domain	n/a	864	945	865	944	2	75	76	51.4	1.1e-13	n/a	#HMM sggytvQvgafsseanAerlaakLrakgfaaav........avvsgggglyrVrvGpfasreeAqaalkkLkaaagisafvv
												rne	PRK10811	ribonuclease E; Reviewed	300-471	0.000875																#MATCH +g y +Q++++ sea+A++ +++L++k ++ + a + g+g++yrVr+ p sreeA+ ++++ k +ag+s+ v
																																#PP 799************************8888779*********************.****************.89****986
																																#SEQ AGSYVIQIASLPSEAEAQKSYNNLSSKFASVIGgrgvdirkAEIAGKGTYYRVRI-PVGSREEANSLCSRYK-SAGGSCLVT
