# Supplementary material for: Tol-Pal System and Rgs Proteins Interact to Promote Unipolar Growth and Cell Division in Sinorhizobium meliloti
Source: mBio. 2020 Jun 30;11(3):e00306-20. doi: 10.1128/mBio.00306-20 (PMC7327166; doi:10.1128/mBio.00306-20)
Supplement: DATA SET S3 [file mBio.00306-20-sd003.xlsx]

## Sheet: Dataset S3
Dataset S3. Similarities of Rgs proteins to proteins with known crystal structure, deduced from analysis of amino acid sequences using SWISS-MODEL online tool.
Protein	Size	Range	SMTL ID	Seq identity	QMEAN	Description	Reference
RgsA	753	606 - 691	4bhu.1.C	0.1842	-5.85	BslA - A bacterial hydrophobin	Hobley L, Ostrowski A, Rao FV, Bromley KM, Porter M, Prescott AR, MacPhee CE, van Aalten DM, Stanley-Wall NR. 2013. BslA is a self-assembling bacterial hydrophobin that coats the Bacillus subtilis biofilm. Proc Natl Acad Sci U S A 110:13600-13605.
RgsB	145	49 - 97	6nfq.1.A	0.1429	-3.6	CopC from Pseudomonas fluorescens	Udagedara SR, Wijekoon CJK, Xiao Z, Wedd AG, Maher MJ. 2019. The crystal structure of the CopC protein from Pseudomonas fluorescens reveals amended classifications for the CopC protein family. J Inorg Biochem 195:194-200.
RgsC	605	74-203	1lbu.1.A	0.2131	-4.23	MURAMOYL-PENTAPEPTIDE CARBOXYPEPTIDASE	Charlier, P. et al., Streptomyces Albus G D-Ala-A-Ala Carboxypeptidase. 2004. Handbook of Metalloproteins 3: 164
		77 - 161	2vo9.1.A	0.2353	-2.58	L-ALANYL-D-GLUTAMATE PEPTIDASE	Korndörfer IP, Kanitz A, Danzer J, Zimmer M, Loessner MJ, Skerra A. 2008. Structural analysis of the L-alanoyl-D-glutamate endopeptidase domain of Listeria bacteriophage endolysin Ply500 reveals a new member of the LAS peptidase family. Acta Crystallogr D Biol Crystallogr 64:644-650.
		76 - 164	4jid.1.A	0.1798	-3.3	LdcB LD-Carboxypeptidase	Hoyland CN, Aldridge C, Cleverley RM, Duchêne MC, Minasov G, Onopriyenko O, Sidiq K, Stogios PJ, Anderson WF, Daniel RA, Savchenko A, Vollmer W, Lewis RJ. 2014. Structure of the LdcB LD-carboxypeptidase reveals the molecular basis of peptidoglycan recognition. Structure 22:949-960.
RgsD	331	74-319	6fwv.1.A	0.2203	-5.39	The Bacillus anthracis TIE protein	Miller OK, Banfield MJ, Schwarz-Linek U. 2018. A new structural class of bacterial thioester domains reveals a slipknot topology. Protein Sci 27:1651-1660.
		63 - 300	1cwv.1.A	0.1614	-5.98	INVASIN: A BACTERIAL INTEGRIN-BINDING PROTEIN	Hamburger ZA, Brown MS, Isberg RR, Bjorkman PJ. 1999. Crystal structure of invasin: a bacterial integrin-binding protein. Science 286:291-295.
		103 - 308	4oq1.1.A	0.1542	-6.18	Ancillary Pilin RrgC of Streptococcus pneumoniae	Shaik MM, Maccagni A, Tourcier G, Di Guilmi AM, Dessen A. 2014. Structural basis of pilus anchoring by the ancillary pilin RrgC of Streptococcus pneumoniae. J Biol Chem 289:16988-16997.
RgsF	381	108 - 380	6deh.2.A	0.2868	-0.43	LpnE Effector Protein from Legionella pneumophila (sp. Philadelphia)	Voth KA, Chung IYW, van Straaten K, Li L, Boniecki MT, Cygler M. 2019. The structure of Legionella effector protein LpnE provides insights into its interaction with Oculocerebrorenal syndrome of Lowe (OCRL) protein. FEBS J 286:710-725.
		118 - 354	5v7v.1.A	0.1502	-4.95	ERAD-associated E3 ubiquitin-protein ligase component HRD3	Schoebel S, Mi W, Stein A, Ovchinnikov S, Pavlovicz R, DiMaio F, Baker D, Chambers MG, Su H, Li D, Rapoport TA, Liao M. 2017. Cryo-EM structure of the protein-conducting ERAD channel Hrd1 in complex with Hrd3. Nature 548:352-355.
		108 - 351	5udl.1.A	0.1404	-2.02	IFIT1 N216A monomeric mutant (L457E/L464E) with m7Gppp-AAAA	Abbas YM, Laudenbach BT, Martínez-Montero S, Cencic R, Habjan M, Pichlmair A, Damha MJ, Pelletier J, Nagar B. 2017. Structure of human IFIT1 with capped RNA reveals adaptable mRNA binding and mechanisms for sensing N1 and N2 ribose 2'-O methylations. Proc Natl Acad Sci U S A 114:E2106-E2115.
RgsG	209	34 - 174	3dtd.1.A	0.1736	-4.91	Invasion Associated Protein B from Bartonella Henselae	Patskovsky, Y. et al., Crystal Structure of Invasion Associated Protein B from Bartonella Henselae. To be Published
RgsH	180	29 - 164	6f03.2.B	0.1367	-2.97	Secreted antigen BPSL2520	Gourlay, L.J., The crystal structure of secreted antigen BPSL2520. To Be Published
		33 - 167	3oao.1.A	0.203	-1.11	Protein with unknown function from DUF2059 family (PA0856) from PSEUDOMONAS AERUGINOSA	Joint Center for Structural Genomics (JCSG), Crystal structure of a protein with unknown function from DUF2059 family (PA0856) from PSEUDOMONAS AERUGINOSA at 2.72 A resolution. To be published
		60 - 152	1ya9.1.A	0.1609	-3.89	22kDa N-Terminal Fragment of Mouse Apolipoprotein E	Hatters DM, Peters-Libeu CA, Weisgraber KH. 2005. Engineering conformational destabilization into mouse apolipoprotein E. A model for a unique property of human apolipoprotein E4. J Biol Chem 280:26477-26482.
RgsS	945	863-945	1x60.1.A	0.2917	-0.98	Peptidoglycan binding domain of B. subtilis cell wall lytic enzyme CwlC	Mishima M, Shida T, Yabuki K, Kato K, Sekiguchi J, Kojima C. 2005. Solution structure of the peptidoglycan binding domain of Bacillus subtilis cell wall lytic enzyme CwlC: characterization of the sporulation-related repeats by NMR. Biochemistry 44:10153-10163.
