# Supplementary material for: Tol-Pal System and Rgs Proteins Interact to Promote Unipolar Growth and Cell Division in Sinorhizobium meliloti
Source: mBio. 2020 Jun 30;11(3):e00306-20. doi: 10.1128/mBio.00306-20 (PMC7327166; doi:10.1128/mBio.00306-20)
Supplement: DATA SET S4 [file mBio.00306-20-sd004.xlsx]

## Sheet: Dataset S4
Dataset S4. Putative Rgs homologs, indicated by * in Fig. 8, not identified in Rhizobiales by hidden Markov model-based iterative search due to partial or low homology. The proteins were identified using BLASTP. One representative homolog per phylum is shown.
Length	TM helix/ signal peptide	Region	Putative homolog
			Protein	Length	TM helix/ signal peptide	Region	Expect value	% of identity	% of similarity	% of gaps	Family	Strain
RgsA
743	412-430	568-743	ABJ08065	515	273-275	314-514	8e-34	39	55	1	Bradyrhizobiaceae	Rhodopseudomonas palustris BisA53
		572-743	WP_011995715	460	192-211	270-441	3e-29	34	51	0	Xanthobacteraceae	Xanthobacter autotrophicus
		582-742	WP_113892880	558	289-310	399-557	6e-18	30	48	9	Roseiarcaceae	Roseiarcus fermentans
		1-67	WP_110374627	428	160-180	1-67	1e-07	34	53	0	Chelatococcaceae	Chelatococcus asaccharovorans
		564-742				248-427	3e-30	37	62	0
		564-742	RVX34623	365	100-120	183-364	8e-33	40	55	5	Methylobacteriaceae	Methylobacterium radiotolerans ES_PA-B5
RgsG
209	1-31	42-201	WP_110375378	266	1-34	78-238	2e-28	36	56	1	Chelatococcaceae	Chelatococcus asaccharovorans
RgsH
180	1-27	7-130	WP_054361216	165	1-24	5-127	9e-20	40	48	0	Hyphomicrobiaceae	Prosthecomicrobium hirschii
		35-156	WP_011663416	173	1-24	40-161	9e-13	30	54	0	Bradyrhizobiaceae	Rhodopseudomonas palustris
		29-150	WP_110351371	199	1-28	60-180	2e-10	31	49	0	Methylobacteriaceae	Methylobacterium sp. B4
		11-180	WP_121645054	192	1-29	14-176	4e-24	35	55	4	Notoacmeibacteriaceae	Notoacmeibacter sp. M2BS9Y-3-1
RgsS
945	601-621	585-945	ABJ06629	463	183-203	164-462	8e-23	30	43	21	Bradyrhizobiaceae	Rhodopseudomonas palustris BisA53
		581-945	WP_152013912	542	218-239	200-541	3e-31	32	46	18	Bradyrhizobiaceae	Bosea sp. EC-HK365B
		579-945	WP_138398668	619	359-381	340-618	1e-20	26	41	26	Xanthobacteraceae	Xanthobacter autotrophicus
		595-945	ACB96281	511	194-214	189-510	6e-23	29	44	15	Beijerinckiaceae	Beijerinckia indica subsp. indica ATCC 9039
		501-945	WP_100082860	508	135-156	42-508	3e-21	29	41	26	Methylocystaceae	Pleomorphomonas carboxyditropha
		865-945	WP_113894027	477	146-167	397-477	4e-14	41	61	0	Roseiarcaceae	Roseiarcus fermentans
		33-90	WP_055458127	502	189-209	20-78	0.12	42	47	1	Chelatococcaceae	Chelatococcus sambhunathii
		633-945				220-501	3e-26	32	49	11
		535-945	ASF33_06030	466	159-179	103-466	5e-28	31	44	13	Methylobacteriaceae	Methylobacterium sp. Leaf92
